# Supplementary material for: Cut, Root, and Grow: Simplifying Cassava Propagation to Scale
Source: Plants (Basel). 2024 Feb 6;13(4):471. doi: 10.3390/plants13040471 (PMC10893366; doi:10.3390/plants13040471)
Supplement: Supplementary file 1 [file plants-13-00471-s001.zip]

Archive with 1 entries (1 files):
- plants-2689005-supplementary.pdf
